# Supplementary material for: Impact of Poloxamer on Crystal Nucleation and Growth of Amorphous Clotrimazole
Source: Pharmaceutics. 2023 Aug 21;15(8):2164. doi: 10.3390/pharmaceutics15082164 (PMC10460058; doi:10.3390/pharmaceutics15082164)
Supplement: Supplementary file 1 [file pharmaceutics-15-02164-s001.zip]

Archive with 1 entries (1 files):
- pharmaceutics-2536707-supplementary.pdf
